# Supplementary material for: Urban malaria vector bionomics and human sleeping behavior in three cities in Senegal
Source: Parasit Vectors. 2023 Sep 19;16:331. doi: 10.1186/s13071-023-05932-9 (PMC10510207; doi:10.1186/s13071-023-05932-9)
Supplement: Supplementary file 1 — Additional file 1. Hourly biting rates and parity rates. [file 13071_2023_5932_MOESM1_ESM.xlsx]

## Sheet: Total collected hourly
			DIOUBEL			TOUBA			KAOLACK
		HEURES	Intérieur	Extérieur	Total	Intérieur	Extérieur	Total	Intérieur	Extérieur	Total
		20H- 21H	1	13	14	11	60	71	139	191	330
		21H- 22H	9	15	24	15	74	89	215	226	481
		22H- 23H	15	19	34	33	78	111	276	200	476
		23H- 00H	20	21	41	49	74	123	235	208	443
		00H- 01H	14	5	19	46	74	120	207	184	391
		01H- 02H	9	21	30	47	74	121	212	315	527
		02H- 03H	15	15	30	60	87	147	279	311	590
		03H- 04H	14	23	37	30	62	92	379	371	750
		04H- 05H	7	15	22	26	41	67	234	322	556
		05H- 06H	14	16	30	40	39	79	250	496	746
		Total	118	163	281	357	663	1020	2426	2824	5290
				20H- 21H	21H- 22H	22H- 23H	23H- 00H	00H- 01H	01H- 02H	02H- 03H	03H- 04H	04H- 05H	05H- 06H
		Diourbel	Intérieur	1	9	15	20	14	9	15	14	7	14	118
			Extérieur	13	15	19	21	5	21	15	23	15	16	163
			Total	14	24	34	41	19	30	30	37	22	30	281
				20H- 21H	21H- 22H	22H- 23H	23H- 00H	00H- 01H	01H- 02H	02H- 03H	03H- 04H	04H- 05H	05H- 06H
		Touba	Intérieur	11	15	33	49	46	47	60	30	26	40	357
			Extérieur	60	74	78	74	74	74	87	62	41	39	663
			Total	71	89	111	123	120	121	147	92	67	79	1020
				20H- 21H	21H- 22H	22H- 23H	23H- 00H	00H- 01H	01H- 02H	02H- 03H	03H- 04H	04H- 05H	05H- 06H
		Kaolack	Intérieur	139	215	276	235	207	212	279	379	234	250	2426
			Extérieur	191	226	200	208	184	315	311	371	322	496	2824
			Total	330	481	476	443	391	527	590	750	556	746	5290

## Sheet: Hourly biting
			8-9pm	9-10pm	10-11pm	11-12pm	0-1am	1-2am	2-3am	3-4am	4-5am	5-6am
	Diourbel	Indoor	0.0416667	0.375	0.625	0.833333	0.583333	0.375	0.625	0.583333	0.291667	0.583333
		Outdoor	0.541667	0.625	0.791667	0.875	0.208333	0.875	0.625	0.958333	0.625	0.666667
	Touba	Indoor	0.458333	0.625	1.375	2.04167	1.91667	1.95833	2.5	1.25	1.08333	1.66667
		Outdoor	2.5	3.08333	3.25	3.08333	3.08333	3.08333	3.625	2.58333	1.70833	1.625
	Kaolack	Indoor	5.79167	8.95833	11.5	9.79167	8.625	8.83333	11.625	15.7917	9.75	10.4167
		Outdoor	7.95833	9.41667	8.33333	8.66667	7.66667	13.125	12.9583	15.4583	13.4167	20.6667

## Sheet: Parity
			Districts	Rainy season			Dry season			Difference in seasons (p-value)
				Dissected	Parous	PR	Dissected	Parous	PR
			Diourbel	109	29	0.27	23	8	0.34	0.427	117	37	31.6239
			Touba	334	133	0.39	11	7	0,64	0.113	341	140	41.0557
			Kaolack	436	125	0.29	49	33	0.67	0.004	469	158	33.6887
