# Supplementary material for: Urban malaria vector bionomics and human sleeping behavior in three cities in Senegal
Source: Parasit Vectors. 2023 Sep 19;16:331. doi: 10.1186/s13071-023-05932-9 (PMC10510207; doi:10.1186/s13071-023-05932-9)
Supplement: Supplementary file 2 — Additional file 2. Human biting rates and indoor resting density per city. [file 13071_2023_5932_MOESM2_ESM.xlsx]

## Sheet: HBR & IRD
	Districts		May	July	August	September	October	November	December	Total
	Diourbel	Indoor	2	5	10	46	4	2	0	69
		Outdoor	4	6	23	51	3	4	15	106
		Endophagic rate	0.33	0.45	0,3	0.47	0.57	0.33	0	0.4
	Touba	Indoor	-	0	20	247	85	2	3	357
		Outdoor	­	6	22	513	110	6	6	663
		Endophagic rate	-	0	0.48	0.32	0.43	0.25	0.33	35
	Kaolack	Indoor	-	7	409	1894	80	19	4	2413
		Outdoor	-	6	570	2173	92	41	18	2900
		Endophagic rate	-	0.54	0.42	0.47	0.47	0.47	0.29	0.46
		May	July	August	September	October	November	December
	Diourbel	0.33	0.45	0.3	0.47	0.57	0.33	0
	Kaolack		0.54	0.42	0.47	0.47	0.47	0.29
	Touba		0	0.48	0.32	0.43	0.25	0.33
	DISTRICTS		May	July	August	September	October	November	December	Total
		Person-night	24/month
	Diourbel	N	6	11	34	96	7	6	15	175
		HBR	0.25	0.46	1.41	4	0.29	0.25	0.63	1.04
	Touba	N	-	6	42	760	195	8	9	1020
		HBR	-	0.25	1.75	31.66	8.12	0.33	0.37	7.08
	Kaolack	N	-	13	979	4067	172	41	18	5290
		HBR	-	0.54	40.79	169.45	7.16	1.71	0.75	36.74
			May	July	August	September	October	November	December
	Diourbel	Indoor	0.08	0.21	0.42	1.97	0.17	0.08	0
		Outdoor	0.17	0.25	0.96	2.13	0.13	0.17	0.63
		IRD	0.25	0.3	0.5	7.3	0.2	0.25	0.55
	Kaolack	Indoor	-	0.29	17.04	78.92	3.33	0.79	0.17
		Outdoor	-	0.25	23.75	90.54	3.83	1.71	0.75
		IRD	0.45	1.15	13.85	43.95	1.25	1.55	0.6
	Touba	Indoor	-	0	0.83	10.29	3.54	0.08	0.13
		Outdoor	­	0.25	0.92	21.37	4.58	0.25	0.25
		IRD	0	0.65	1.95	13.7	1.7	0.05	0.05
					May	July	August	September	October	November	December
			Diourbel	HBR	0.25	0.46	1.41	4	0.29	0.25	0.63
				IRD	0.25	0.3	0.5	7.3	0.2	0.25	0.55
			Kaolack	HBR		0.54	40.79	169.45	7.16	1.71	0.75
				IRD	0.45	1.15	13.85	43.95	1.25	1.55	0.6
			Touba	HBR		0.25	1.75	31.66	8.12	0.33	0.37
				IRD	0	0.65	1.95	13.7	1.7	0.05	0.05
