# Supplementary material for: Urban malaria vector bionomics and human sleeping behavior in three cities in Senegal
Source: Parasit Vectors. 2023 Sep 19;16:331. doi: 10.1186/s13071-023-05932-9 (PMC10510207; doi:10.1186/s13071-023-05932-9)
Supplement: Supplementary file 3 — Additional file 3. Household survey results. [file 13071_2023_5932_MOESM3_ESM.xlsx]

## Sheet: Sheet1
		Household members			Children <5			Pregnant women						Diourbel	Touba	Kaolack
	City	#	ITN	%	#	ITN	%	#	ITN	%			Number Household inhabitant	4169	3747	4082
	Diourbel	4169	3575	0.86	688	600	0.87	38	34	0.89			Number ITN holders	3575	744	3721
	Touba	3747	744	0.2	824	750	0.91	63	59	0.94			Children <5	688	824	605
	Kaolack	4082	3721	0.91	605	519	0.86	37	27	0.73			Pregnant women
		Outdoor sleeping		ITN used outdoor		Reason for sleeping outdoor
	City	# Household Members	# Slept Outside (%)	Outdoor sleeping space	With ITN (%)	# of Responses	#Heat (%)	#Limited sleeping space (%)	#Limited rooms (%)	#Other (%)			City	# of household surveyed	# of household members	# of children <5	# of pregnant women	Average members per household
	Diourbel	8558	967 (11%)	361	111 (31%)	314	126 (56%)	6 (3%)	9 (4%)	85 (38%)			Diourbel	411	4169	688	38	10
	Touba	1656	1334 (81%)	392	168 (43%)	329	163 (81%)	2 (1%)	4 (2%)	32 (16%)			Touba	391	3747	824	49	10
	Kaolack	1784	620 (35%)	422	167 (40%)	277	76 (58%)	3 (2%)	3 (2%)	50 (38%)			Kaolack	400	4082	605	37	10
	Total	11998	2,921 (24.3%)	1175	446 (38%)	920	364 (65%)	11 (2%)	16 (3%)	167 (30%)			Total	1202	11998	2117	124	10
		ITN utilization			ITN of Children <5		ITN of Pregnant women
	City	# of household surveyed	# Inhabitants	Overall ITN owners	#	ITN (%)	#	ITN (%)
	Diourbel	411	4169	3575 (86%)	688	600 (87%)	38	34 (89%)
	Touba	391	3747	744 (20%)	824	750 (91%)	63	59 (94%)
	Kaolack	400	4082	3721 (91%)	605	519 (86%)	37	27 (73%)
	Total	1202	11998	8,040 (67%)	2117	1,869 (88%)	138	120 (87%)
